# Supplementary material for: Livestock landscapes as ecological filters: Effects of the tree cover gradient on the taxonomic and functional diversity of granivorous birds in the Colombian Amazon
Source: PLoS One. 2026 Mar 20;21(3):e0345283. doi: 10.1371/journal.pone.0345283 (PMC13004383; doi:10.1371/journal.pone.0345283)
Supplement: S1 Code — (R) [file pone.0345283.s006.R]

############################################################
############################################################
# Restudio (R): Accuracy / count data analysis using
# Negative Binomial GLMMs (NB GLMM; nbinom2)
## Data (counts):
#   - Abundance (count)
#   - Richness  (count)
## Fixed effect:
#   - Coverage (OP, SO, SC)
## Random effect:
#   - Mosaic (random intercept)
#
# Expected columns:
#   Mosaic | Quadrant | Coverage | Richness | Abundance
############################################################

# 0) Packages ----
pkgs <- c("readr","dplyr","stringr","glmmTMB","emmeans","car","DHARMa","performance")
to_install <- pkgs[!pkgs %in% installed.packages()[,"Package"]]
if(length(to_install) > 0) install.packages(to_install, dependencies = TRUE)
invisible(lapply(pkgs, library, character.only = TRUE))

# 1) Load data ----
library(data.table)
dat<- fread("C:\\Analisis\\Tabla.txt", dec=",")

# 2) Format variables and basic checks ----
dat <- dat %>%
  mutate(
    Mosaic   = factor(Mosaic),
    Quadrant = factor(Quadrant),
    Coverage = factor(Coverage),
    Richness = as.integer(Richness),
    Abundance = as.integer(Abundance))

# 3) Set coverage order along the structural gradient (Open -> Intermediate -> Higher tree cover)
# OP = open; SO = semi-open; SC = semi-closed
    if (all(c("OP","SO","SC") %in% levels(dat$Coverage))) {
      dat$Coverage <- factor(dat$Coverage, levels = c("OP","SO","SC"))
}

print(table(dat$Coverage, dat$Mosaic))
stopifnot(all(dat$Abundance >= 0, na.rm = TRUE))
stopifnot(all(dat$Richness  >= 0, na.rm = TRUE))

# 4) Function to adjust NB and (if applicable) ZINB ----
fit_nb_suite <- function(df, response, fixed = "Coverage", random = "(1|Mosaic)"){
  
  f_nb  <- as.formula(paste0(response, " ~ ", fixed, " + ", random))
  f_zinb <- f_nb
  
  # NB (nbinom2)
  m_nb <- glmmTMB(
    formula = f_nb,
    family  = nbinom2(link = "log"),
    data    = df
  )
  
  # ZINB (if there are a lot of zeros it could improve)
  m_zinb <- glmmTMB(
    formula   = f_zinb,
    ziformula = ~1,
    family    = nbinom2(link = "log"),
    data      = df
  )
  
  list(nb = m_nb, zinb = m_zinb)
}

# 5) Adjust models for Abundance and Richness----
mods_abund <- fit_nb_suite(dat, "Abundance ")
mods_riq   <- fit_nb_suite(dat, "Richness")

# 6) NB vs ZINB selection by AIC ----
select_model <- function(mods){
  aics <- c(NB = AIC(mods$nb), ZINB = AIC(mods$zinb))
  best_name <- names(which.min(aics))
  list(best = mods[[tolower(best_name)]], aic = aics)
}

sel_abund <- select_model(mods_abund)
sel_riq   <- select_model(mods_riq)

cat("\n=== AIC (Abundance) ===\n"); print(sel_abund$aic)
cat("\n=== AIC (Richness) ===\n");    print(sel_riq$aic)

m_abund <- sel_abund$best
m_riq   <- sel_riq$best

# 7) Summaries + global test of the effect (Type II) ----
cat("\n=== Selected model (Abundance) ===\n")
print(summary(m_abund))
cat("\n=== Anova Type II (Abundance) ===\n")
print(car::Anova(m_abund, type = 2))

cat("\n=== Selected model (Richness) ===\n")
print(summary(m_riq))
cat("\n=== Anova Type II (Richness) ===\n")
print(car::Anova(m_riq, type = 2))

# 8) Marginal means and comparisons (Tukey) on response scale----
emm_abund <- emmeans(m_abund, ~ Coverage, type = "response")
emm_riq   <- emmeans(m_riq,   ~ Coverage, type = "response")

cat("\n=== EMM (Abundance; response) ===\n"); print(emm_abund)
cat("\n=== Tukey (Abundance) ===\n");         print(pairs(emm_abund, adjust = "tukey"))

cat("\n=== EMM (Richness; response) ===\n");    print(emm_riq)
cat("\n=== Tukey (Richness) ===\n");            print(pairs(emm_riq, adjust = "tukey"))

# 9) Diagnosis: over-dispersion and zeros ----
cat("\n=== Overdispersion check (Abundance) ===\n")
print(performance::check_overdispersion(m_abund))
cat("\n=== Overdispersion check (Richness) ===\n")
print(performance::check_overdispersion(m_riq))

sim_abund <- simulateResiduals(m_abund, n = 1000)
sim_riq   <- simulateResiduals(m_riq,   n = 1000)

cat("\n=== DHARMa tests (Abundance) ===\n")
print(testDispersion(sim_abund))
print(testZeroInflation(sim_abund))

cat("\n=== DHARMa tests (Richness) ===\n")
print(testDispersion(sim_riq))
print(testZeroInflation(sim_riq))

# Optional plots (useful for appendices or supplementary materials)
# plot(sim_abund)
# plot(sim_riq)

# 10) Extra: IRR (rate ratio) to interpret effects ----
# In NB with log link: exp(beta) = IRR vs reference category
get_irr <- function(model){
  coefs <- summary(model)$coefficients$cond
  out <- data.frame(
    term = rownames(coefs),
    estimate = coefs[,"Estimate"],
    se = coefs[,"Std. Error"],
    z = coefs[,"z value"],
    p = coefs[,"Pr(>|z|)"]
  )
  out$IRR <- exp(out$estimate)
  out
}

cat("\n=== IRR (Abundance) ===\n"); print(get_irr(m_abund))
cat("\n=== IRR (Richness) ===\n");    print(get_irr(m_riq))
