# Supplementary material for: Livestock landscapes as ecological filters: Effects of the tree cover gradient on the taxonomic and functional diversity of granivorous birds in the Colombian Amazon
Source: PLoS One. 2026 Mar 20;21(3):e0345283. doi: 10.1371/journal.pone.0345283 (PMC13004383; doi:10.1371/journal.pone.0345283)
Supplement: S2 Code — (R) [file pone.0345283.s007.R]

# =========================
# Paquetes
# =========================
required <- c("data.table", "ade4", "ggplot2", "here")
to_install <- required[!vapply(required, requireNamespace, FUN.VALUE = logical(1), quietly = TRUE)]
if (length(to_install) > 0) install.packages(to_install, repos = "https://cloud.r-project.org")

library(data.table)
library(ade4)
library(ggplot2)
library(here)

if (!file.exists("RLQ_Granivoro.Rproj")) {
  stop("No estás en la raíz del proyecto. Abre RLQ_Granivoros.Rproj y vuelve a correr el script.")
}

# (Opcional) Ver qué hay en /data
print(list.files(here("data")))
traits  <- fread(here("data", "Traits.txt"),      dec = ",")
env     <- fread(here("data", "Environment.txt"), dec = ",")
species <- fread(here("data", "Species.txt"),     dec = ",")

str(traits)
str(env)
str(species)
# Check is grid cells match and species names match
abu1<-as.matrix(species[,-1])
traits <- traits[,-1]
env <- env[,-c(1:1)]
species <- species[,-c(1:1)]
all(row.names(abu1)==row.names(env))
all(colnames(abu1)==row.names(traits))
# Check trait data
dim(species)
names(species)
dim(traits)
names(traits)
# Check environmental data
dim(env)
names(env)
# 1. Correspondence analysis on L
coa.abu1 <- dudi.coa(abu1, scannf = FALSE, nf=2)
# 2. Multivariate analysis (here, PCA) on Q
pca.traits <- dudi.pca(traits, scannf = FALSE, 
                       row.w = coa.abu1$cw)
# 3. Multivariate analysis (here, PCA) on R
pca.env <- dudi.pca(env, scannf = FALSE, row.w = coa.abu1$lw)
# 4. Run RLQ analysis, which compares the co-variance of the three previous steps using co-inertia analysis
rlqF <- rlq(pca.env, coa.abu1, pca.traits, 
            scannf = FALSE)
summary(rlqF)
plot(rlqF)
par(mfrow = c(1, 1))
s.arrow(rlqF$l1)
s.arrow(rlqF$c1)
s.label(rlqF$lQ, boxes = FALSE)
nrepet <-9999
four.comb <- fourthcorner(env, species,traits, modeltype = 2, p.adjust.method.G = "fdr",
                          p.adjust.method.D = "none", nrepet = nrepet)
plot(four.comb, alpha = 0.05, stat = "D2")
plot(four.comb, x.rlq = rlqF, alpha = 0.05,
     stat = "D2", type = "biplot")
testQaxes.comb <- fourthcorner.rlq(rlqF, modeltype = 2, typetest = "Q.axes", nrepet = nrepet, p.adjust.method.G = "fdr", p.adjust.method.D = "fdr")
testRaxes.comb <- fourthcorner.rlq(rlqF, modeltype = 2,typetest = "R.axes", nrepet = nrepet, p.adjust.method.G = "fdr", p.adjust.method.D = "fdr")
print(testQaxes.comb, stat = "D")
print(testRaxes.comb, stat = "D")
par(mfrow = c(1, 2))
plot(testQaxes.comb, alpha = 0.05, type = "table", stat = "D2")
plot(testRaxes.comb, alpha = 0.05, type = "table", stat = "D2")
par(mfrow = c(1, 2))
plot(testQaxes.comb, alpha = 0.05, type = "biplot", stat = "D2", col = c("black", "blue", "orange", "green"))
plot(testRaxes.comb, alpha = 0.05, type = "biplot",stat = "D2", col = c("black", "blue", "orange", "green"))
#Plot traits score
t1 <- order(rlqF$c1[,1])
dotchart(rlqF$c1[t1,1], pch=16, 
         labels = names(traits)[t1])
abline(v=0, lty=2)

# top 10 species with positive score
rlqF$mQ[order(rlqF$mQ[,1], decreasing = TRUE)[1:10],]

# top 10 species with negative score
rlqF$mQ[order(rlqF$mQ[,1])[1:10],]

#Plot environment score
e1 <- order(rlqF$l1[,1])
dotchart(rlqF$l1[e1,1], pch=16,
         labels = names(env)[e1])
abline(v=0, lty=2)
