# Supplementary material for: Livestock landscapes as ecological filters: Effects of the tree cover gradient on the taxonomic and functional diversity of granivorous birds in the Colombian Amazon
Source: PLoS One. 2026 Mar 20;21(3):e0345283. doi: 10.1371/journal.pone.0345283 (PMC13004383; doi:10.1371/journal.pone.0345283)
Supplement: S3 Code — (R) [file pone.0345283.s008.R]

############################################################
# ANALYSIS: FUNCTIONAL DIVERSITY INDICES (GRANIVOROUS)
# General and mixed linear models

############################################################

# 0) PACKAGES ------------------------------------------------

#install.packages(c("readxl","dplyr","tibble","nlme","car","emmeans","performance","ggplot2","DHARMa","glmmTMB","MASS","broom.mixed","writexl"))

library(readxl)
library(dplyr)
library(tibble)
library(nlme)
library(car)
library(emmeans)
library(performance)
library(ggplot2)
library(DHARMa)
library(glmmTMB)
library(MASS)
library(broom.mixed)
library(writexl)
library(data.table)

# 1) Data Load ------------------------------------------
datos<-fread("C:\\Analisis\\IDF.txt", dec=",")

str(datos)
summary(datos)

# 2) PREPROCESSING ----------------------------------------
# Ensure types
datos <- datos %>%
  mutate(
    Mosaic = factor(Mosaic),
    Quad   = factor(Quad),
    Cober  = factor(Cober)
  )

m_nb_glmm <- glmmTMB(
  Richness ~ 1 + Cober + (1|Mosaic),
  family = nbinom2(link = "log"),
  data = datos,
  na.action = na.omit
)

coefs_nb <- summary(m_nb_glmm)$coefficients$cond

irr <- data.frame(
  term = rownames(coefs_nb),
  estimate = coefs_nb[,"Estimate"],
  se = coefs_nb[,"Std. Error"]
) %>%
  mutate(
    IRR = exp(estimate),
    CI_low = exp(estimate - 1.96*se),
    CI_high = exp(estimate + 1.96*se)
  )

irr


# Make sure the model exists first:
# m_nb_glmm <- glmmTMB(...)

em_nb <- emmeans(m_nb_glmm, ~ Cober, type = "response")

as.data.frame(em_nb)


# (Optional) Define a logical order of coverage's if applicable
# Adjust levels according to your actual classification (OP/SO/SC/)
# Example:
# datos$Cober <- factor(datos$Cober, levels = c("OP","SO","SC"))

# Checking NAs by variable
sapply(datos, function(x) sum(is.na(x)))

# 3)USEFUL FUNCTION: LME ADJUSTMENT (nlme) -------------------------
ajustar_lme <- function(resp, data){
  form <- as.formula(paste0(resp, " ~ 1 + Cober"))
  
  # REML Model (for final estimation)
  mod_reml <- lme(
    fixed   = form,
    random  = list(Mosaic = pdIdent(~ 1)),
    method  = "REML",
    control = lmeControl(niterEM = 150, msMaxIter = 200),
    na.action = na.omit,
    data    = data,
    keep.data = FALSE
  )
  
  # ML Model (for fixed-term testing / comparison)
  mod_ml <- update(mod_reml, method = "ML")
  
  list(reml = mod_reml, ml = mod_ml)
}


# 4) LMM FOR CONTINUOUS INDICES -------------------------------
continuous_responses <- c("FRic","FEve","FDiv","FDis","RaoQ")

modelos_lme <- lapply(continuous_responses , ajustar_lme, data = datos)
names(modelos_lme) <- continuous_responses 
modelos_lme 

# 4.1) Summary + ANOVA (Cober efec) + ICC
resultados_lme <- lapply(names(modelos_lme), function(v){
  mod_reml <- modelos_lme[[v]]$reml
  mod_ml   <- modelos_lme[[v]]$ml
  
  # Fixed effect test (Cober) in ML
  an <- anova(mod_ml)  # F-tests de nlme
  icc <- performance::icc(mod_reml)
  
  list(
    variable = v,
    summary_reml = summary(mod_reml),
    anova_ml = an,
    icc = icc
  )
})
names(resultados_lme) <- continuous_responses
resultados_lme

# 4.2) Contrasts by coverage (emmeans) with 95% CI
emmeans_lme <- lapply(names(modelos_lme), function(v){
  mod_reml <- modelos_lme[[v]]$reml
  em <- emmeans(mod_reml, ~ Cober)
  list(
    variable = v,
    emmeans = em,
    pairs = pairs(em, adjust = "tukey")
  )
})
names(emmeans_lme) <- continuous_responses
emmeans_lme
# 4.3) Basic diagnostics for LME
# - Residuals vs fitted values
# - Normality of residuals (QQ-plot)
diag_lme <- function(mod, titulo = ""){
  op <- par(mfrow = c(1,2))
  plot(fitted(mod), resid(mod),
       xlab = "Ajustados", ylab = "Residuales",
       main = paste0("Res vs Fit: ", titulo))
  abline(h = 0, lty = 2)
  qqnorm(resid(mod), main = paste0("QQ: ", titulo)); qqline(resid(mod))
  par(op)
}

# Run diagnostics (one at a time)
diag_lme(modelos_lme$FRic$reml, "FRic")
diag_lme(modelos_lme$FEve$reml, "FEve")
diag_lme(modelos_lme$FEve$reml, "FDiv")
diag_lme(modelos_lme$FEve$reml, "FDis")
diag_lme(modelos_lme$FEve$reml, "RaoQ")


# 5) SUMMARY GRAPHS (BOXPLOTS) ------------------------------
# Function for a quick plot by variable
plot_box <- function(data, y){
  ggplot(data, aes(x = Cober, y = .data[[y]])) +
    geom_boxplot() +
    labs(x = "Cobertura arbórea (Cober)", y = y) +
    theme_classic()
}

# Examples:
plot_box(datos, "FRic")
plot_box(datos, "RaoQ")
