# Supplementary material for: Livestock landscapes as ecological filters: Effects of the tree cover gradient on the taxonomic and functional diversity of granivorous birds in the Colombian Amazon
Source: PLoS One. 2026 Mar 20;21(3):e0345283. doi: 10.1371/journal.pone.0345283 (PMC13004383; doi:10.1371/journal.pone.0345283)
Supplement: S1 Data — (TXT) [file pone.0345283.s009.txt]

Mosaic	Quadrant	Coverage	Richness	Abundance
BA	BA01	SO	2	3
BA	BA03	OP	1	2
BA	BA04	OP	1	2
BA	BA05	OP	1	2
BA	BA07	SO	7	16
BA	BA08	SO	3	4
BA	BA09	SO	3	3
BA	BA10	SC	3	5
BA	BA12	SC	10	18
BA	BA13	SC	2	3
BA	BA14	SO	5	11
BA	BA15	OP	2	3
BA	BA16	OP	5	17
BA	BA17	SO	4	18
BA	BA18	SC	7	21
BA	BA19	SC	1	2
ES	ES02	SC	1	2
ES	ES03	SC	1	2
ES	ES06	SC	2	2
ES	ES07	SC	2	2
ES	ES12	SC	1	2
ES	ES14	SC	2	5
PO	PO03	SO	6	10
PO	PO04	SC	1	1
PO	PO05	SC	3	5
PO	PO06	SC	1	1
PO	PO07	SO	2	3
PO	PO09	SO	3	7
PO	PO11	SO	6	15
PO	PO12	SO	1	1
PO	PO13	OP	5	11
PO	PO14	OP	5	12
PO	PO15	SO	4	7
PO	PO16	SC	1	2
PO	PO17	OP	3	4
PO	PO18	OP	4	9
PO	PO19	OP	3	5
PO	PO22	SC	3	6
PO	PO23	SO	8	26
PO	PO24	SO	6	16
PO	PO25	SO	3	5
SR	SR02	SO	1	1
SR	SR05	SC	1	1
SR	SR06	SO	2	3
SR	SR15	SC	2	3
SR	SR18	SC	1	1
SR	SR21	SC	1	1
TE	TE01	SC	1	3
TE	TE02	SC	1	1
TE	TE04	SC	1	4
TE	TE05	SC	4	11
TE	TE06	SC	5	8
TE	TE08	SC	2	3
TE	TE10	SC	1	1
TE	TE12	SC	1	1
TE	TE14	SC	2	4
TE	TE15	SC	2	4
TE	TE17	SO	3	5
TE	TE21	OP	3	5
TE	TE23	SO	2	5
TE	TE24	SO	1	4
TR	TR01	OP	2	4
TR	TR02	OP	2	4
TR	TR03	OP	3	5
TR	TR04	SO	1	1
TR	TR06	SO	1	2
TR	TR07	SO	2	3
TR	TR08	OP	2	4
TR	TR09	OP	4	8
TR	TR10	OP	2	5
TR	TR11	SO	1	1
TR	TR13	OP	3	12
TR	TR14	OP	2	5
TR	TR15	OP	2	3
TR	TR16	OP	1	1
TR	TR17	OP	1	2
TR	TR18	SO	9	20
TR	TR19	SO	3	7
TR	TR20	SO	4	13
TR	TR21	OP	1	2
TR	TR22	OP	3	5
TR	TR24	OP	2	4
TR	TR25	OP	2	4
VE	VE01	OP	3	3
VE	VE02	OP	5	10
VE	VE03	SO	2	4
VE	VE14	SC	2	2
VE	VE15	SC	1	2
VE	VE19	SC	2	3
VE	VE23	SC	1	2
VM	VM01	SO	3	7
VM	VM02	SO	2	3
VM	VM03	SO	3	6
VM	VM04	OP	4	11
VM	VM05	SO	2	2
VM	VM07	SO	4	5
VM	VM08	SO	1	1
VM	VM17	OP	3	3
VM	VM18	OP	5	7
VM	VM19	OP	2	4
