# Supplementary material for: Livestock landscapes as ecological filters: Effects of the tree cover gradient on the taxonomic and functional diversity of granivorous birds in the Colombian Amazon
Source: PLoS One. 2026 Mar 20;21(3):e0345283. doi: 10.1371/journal.pone.0345283 (PMC13004383; doi:10.1371/journal.pone.0345283)
Supplement: S2 Data — (XLSX) [file pone.0345283.s010.xlsx]

## Sheet: Environment
Quadrant	AB	SA	SC
BA01	0.0820422	0.00560071	0.0981458
BA03	0.0936966	0.0220618	0
BA04	0.086814	0.0421456	0.00686606
BA05	0.0827701	0.0449821	0.0262673
BA07	0.0657962	0.105556	0.0242704
BA08	0.0744016	0.0500882	0.0677249
BA09	0.0810906	0.0136077	0.0901288
BA10	0.0503219	0	0.298069
BA12	0	0.00783039	0.586576
BA13	0.0104711	0.169355	0.246851
BA14	0.0436524	0.155151	0.0721124
BA15	0.084255	0.0551075	0
BA16	0.0933736	0.00432099	0.0323507
BA17	0.0631848	0.0449821	0.143779
BA18	0.0250441	0.0955908	0.285865
BA19	0	0	0.6
ES02	0	0	0.6
ES03	0	0.0338726	0.541933
ES06	0	0.0274409	0.552958
ES07	0.000216097	0.109154	0.411583
ES12	0.028341	0.211834	0.0668097
ES14	0.0318997	0.0901596	0.254043
PO03	0.0809265	0	0.114441
PO04	0.0405966	0	0.35642
PO05	0.0455529	0	0.326683
PO06	0	0	0.6
PO07	0.0568119	0.0296538	0.208293
PO09	0.0708197	0.00291163	0.17009
PO11	0.0703829	0	0.177702
PO12	0.0819177	0.0215068	0.0716252
PO13	0.0866193	0.0468324	0
PO14	0.0847532	0.0364047	0.0290725
PO15	0.0696551	0	0.182069
PO16	0.0515586	0	0.290648
PO17	0.0900555	0.0348057	0
PO18	0.0954348	0.00620758	0.0167499
PO19	0.0908748	0	0.0547514
PO22	0.0414389	0	0.351367
PO23	0.0731921	0	0.160847
PO24	0.0613735	0.0187948	0.199539
PO25	0.0828875	0.0251984	0.0594778
SR02	0.0779816	0	0.132111
SR05	0.0458356	0	0.324986
SR06	0.0818212	0	0.109073
SR15	0.0342525	0	0.394485
SR18	0.0249898	0.0758149	0.320093
SR21	0.0189359	0	0.486385
TE01	0	0	0.6
TE02	0	0	0.6
TE04	0	0	0.6
TE05	0	0	0.6
TE06	0	0	0.6
TE08	0	0	0.6
TE10	0	0	0.6
TE12	0.0123104	0	0.526138
TE14	0.0370325	0	0.377805
TE15	0.0370325	0	0.377805
TE17	0.0386184	0.186879	0.0479252
TE21	0.1	0	0
TE23	0.0751316	0.0580879	0.0496312
TE24	0.0849302	0.00270584	0.0857801
TR01	0.1	0	0
TR02	0.1	0	0
TR03	0.1	0	0
TR04	0.0858727	0	0.084764
TR06	0.0875124	0	0.0749256
TR07	0.0662329	0	0.202602
TR08	0.1	0	0
TR09	0.1	0	0
TR10	0.1	0	0
TR11	0.0450817	0.192214	0
TR13	0.0926717	0.0256491	0
TR14	0.0997584	0	0.00144935
TR15	0.0913172	0	0.0520967
TR16	0.0915615	0	0.0506311
TR17	0.0930538	0	0.0416773
TR18	0.0670202	0.115429	0
TR19	0.02629	0.257985	0
TR20	0.0324648	0.236373	0
TR21	0.1	0	0
TR22	0.1	0	0
TR24	0.1	0	0
TR25	0.1	0	0
VE01	0.1	0	0
VE02	0.1	0	0
VE03	0.0706484	0.00272112	0.171445
VE14	0	0	0.6
VE15	0	0	0.6
VE19	0	0	0.6
VE23	0	0	0.6
VM01	0.0801329	0	0.119203
VM02	0.0875885	0	0.0744692
VM03	0.0702626	0	0.178424
VM04	0.0980016	0	0.0119904
VM05	0.0723443	0.0367374	0.102956
VM07	0.0730937	0.0225973	0.1227
VM08	0.0666389	0	0.200167
VM17	0.0887958	0	0.067225
VM18	0.1	0	0
VM19	0.1	0	0

## Sheet: Species
Quadrant	Amm_auri	Arr_coni	Col_minu	Col_talp	Cry_cine	Cry_soui	Cry_undu	Lep_rufa	Pat_caye	Pat_plum	Pat_subv	Sic_flav	Spo_ango	Spo_cast	Spo_cras	Spo_inte	Spo_minu	Spo_mura	Spo_nigr	Tin_gutt	Vol_jaca	Zen_auri
BA01	0	0	0	1	0	0	0	0	2	0	0	0	0	0	0	0	0	0	0	0	0	0
BA03	0	0	0	0	0	0	0	0	12	0	0	0	0	0	0	0	0	0	0	0	0	0
BA04	0	0	0	0	0	0	0	0	0	0	0	2	0	0	0	0	0	0	0	0	0	0
BA05	0	0	0	0	0	0	0	0	0	0	0	2	0	0	0	0	0	0	0	0	0	0
BA07	0	2	1	0	0	0	0	0	2	0	0	1	3	0	0	0	0	4	0	0	3	0
BA08	0	1	0	0	0	0	0	0	2	0	0	0	1	0	0	0	0	0	0	0	0	0
BA09	0	1	0	0	0	0	0	0	1	0	0	1	0	0	0	0	0	0	0	0	0	0
BA10	0	2	0	0	0	0	0	0	0	0	0	2	0	0	0	0	0	0	0	0	1	0
BA12	2	3	0	4	0	1	1	2	0	1	0	1	0	0	0	0	0	0	0	2	1	0
BA13	0	1	0	0	0	0	0	0	0	0	0	0	0	0	0	0	0	2	0	0	0	0
BA14	0	0	0	4	0	0	0	0	2	0	0	2	1	0	0	0	0	0	0	0	2	0
BA15	0	0	0	0	0	0	0	0	1	0	0	2	0	0	0	0	0	0	0	0	0	0
BA16	0	4	4	5	0	0	0	2	0	0	0	0	0	0	0	0	0	0	0	0	2	0
BA17	0	0	0	0	0	0	0	0	2	0	0	6	2	0	0	0	0	0	0	0	8	0
BA18	8	2	0	0	0	0	0	0	4	0	1	3	2	0	0	0	0	0	0	1	0	0
BA19	0	0	0	0	0	0	0	0	2	0	0	0	0	0	0	0	0	0	0	0	0	0
ES02	2	0	0	0	0	0	0	0	0	0	0	0	0	0	0	0	0	0	0	0	0	0
ES03	0	0	0	0	0	0	0	0	0	0	0	0	2	0	0	0	0	0	0	0	0	0
ES06	0	0	0	0	0	0	0	1	0	0	0	0	1	0	0	0	0	0	0	0	0	0
ES07	0	0	0	0	0	0	0	1	0	0	0	0	0	0	0	0	0	0	0	0	1	0
ES12	2	0	0	0	0	0	0	0	0	0	0	0	0	0	0	0	0	0	0	0	0	0
ES14	3	0	0	0	0	0	0	0	0	0	0	0	0	0	0	0	0	0	0	0	2	0
PO03	0	0	0	0	0	2	1	0	2	1	0	0	2	0	0	0	0	0	0	0	2	0
PO04	0	0	0	0	0	0	0	0	1	0	0	0	0	0	0	0	0	0	0	0	0	0
PO05	0	2	0	0	0	1	0	0	2	0	0	0	0	0	0	0	0	0	0	0	0	0
PO06	0	0	0	0	0	0	0	0	1	0	0	0	0	0	0	0	0	0	0	0	0	0
PO07	0	0	0	0	0	0	0	0	1	0	0	2	0	0	0	0	0	0	0	0	0	0
PO09	0	0	0	0	0	0	0	2	3	0	0	0	0	0	0	0	0	0	0	0	2	0
PO11	0	0	0	4	0	0	0	2	2	0	1	0	2	0	0	0	0	0	0	0	4	0
PO12	0	0	0	0	0	0	1	0	0	0	0	0	0	0	0	0	0	0	0	0	0	0
PO13	4	0	0	0	0	1	1	0	3	0	0	2	0	0	0	0	0	0	0	0	0	0
PO14	4	3	0	0	0	0	0	0	1	0	0	2	0	0	0	0	0	0	0	0	2	0
PO15	0	1	0	0	0	0	0	0	2	0	0	2	0	0	0	0	0	0	0	0	2	0
PO16	0	0	0	0	0	0	0	0	0	0	0	0	0	0	0	0	0	0	0	0	2	0
PO17	1	0	0	0	0	0	0	0	2	0	0	0	0	0	0	0	0	0	0	0	1	0
PO18	3	1	0	0	0	0	0	0	0	0	0	3	2	0	0	0	0	0	0	0	0	0
PO19	0	0	0	0	0	0	0	0	1	0	2	0	0	0	0	0	0	0	0	0	2	0
PO22	1	0	0	0	0	0	0	0	0	0	0	3	0	0	0	0	0	0	0	0	2	0
PO23	1	6	0	5	0	0	0	2	6	0	0	2	0	0	0	0	0	0	2	0	2	0
PO24	2	0	0	1	0	0	0	0	4	0	0	3	2	0	0	0	0	0	0	0	4	0
PO25	0	0	0	0	0	0	0	0	1	0	0	2	0	0	0	0	0	0	0	0	2	0
SR02	0	0	0	0	0	0	0	0	0	0	0	0	0	0	0	0	0	0	0	0	1	0
SR05	0	0	0	0	1	0	0	0	0	0	0	0	0	0	0	0	0	0	0	0	0	0
SR06	2	0	0	0	0	0	1	0	0	0	0	0	0	0	0	0	0	0	0	0	0	0
SR15	0	0	0	0	2	0	0	0	0	0	0	0	0	0	0	0	0	0	0	1	0	0
SR18	0	0	0	0	0	0	0	0	1	0	0	0	0	0	0	0	0	0	0	0	0	0
SR21	0	0	0	0	0	0	0	0	1	0	0	0	0	0	0	0	0	0	0	0	0	0
TE01	0	0	0	0	0	0	0	0	0	0	0	3	0	0	0	0	0	0	0	0	0	0
TE02	0	0	0	0	0	0	0	0	0	1	0	0	0	0	0	0	0	0	0	0	0	0
TE04	0	0	0	0	0	0	0	0	4	0	0	0	0	0	0	0	0	0	0	0	0	0
TE05	3	2	4	2	0	0	0	0	0	0	0	0	0	0	0	0	0	0	0	0	0	0
TE06	2	0	0	0	0	0	0	0	0	0	0	2	1	2	0	0	0	0	0	0	1	0
TE08	0	2	0	0	1	0	0	0	0	0	0	0	0	0	0	0	0	0	0	0	0	0
TE10	0	0	0	1	0	0	0	0	0	0	0	0	0	0	0	0	0	0	0	0	0	0
TE12	0	0	0	0	0	0	1	0	0	0	0	0	0	0	0	0	0	0	0	0	0	0
TE14	0	2	0	0	0	0	0	0	0	0	0	0	2	0	0	0	0	0	0	0	0	0
TE15	0	0	3	1	0	0	0	0	0	0	0	0	0	0	0	0	0	0	0	0	0	0
TE17	0	2	0	2	0	0	0	0	1	0	0	0	0	0	0	0	0	0	0	0	0	0
TE21	0	0	0	2	0	0	0	0	0	0	0	0	0	2	0	0	0	0	0	0	1	0
TE23	0	0	0	3	0	0	0	0	2	0	0	0	0	0	0	0	0	0	0	0	0	0
TE24	0	0	0	4	0	0	0	0	0	0	0	0	0	0	0	0	0	0	0	0	0	0
TR01	2	2	0	0	0	0	0	0	0	0	0	0	0	0	0	0	0	0	0	0	0	0
TR02	2	0	0	0	0	0	0	0	0	0	0	0	0	0	0	0	0	0	0	0	2	0
TR03	2	0	1	0	0	0	0	0	0	0	0	0	0	0	0	0	0	0	0	0	2	0
TR04	0	0	0	0	0	0	0	0	1	0	0	0	0	0	0	0	0	0	0	0	0	0
TR06	2	0	0	0	0	0	0	0	0	0	0	0	0	0	0	0	0	0	0	0	0	0
TR07	2	0	0	0	0	0	0	0	0	0	0	0	0	0	0	0	0	0	0	0	1	0
TR08	2	0	0	0	0	0	0	0	0	0	0	0	0	0	0	0	0	0	0	0	2	0
TR09	3	2	0	0	0	0	0	0	2	0	0	0	0	0	0	0	0	0	0	0	1	0
TR10	2	0	0	0	0	0	0	0	0	0	0	0	0	0	0	0	0	0	0	0	3	0
TR11	0	0	0	0	0	0	0	1	0	0	0	0	0	0	0	0	0	0	0	0	0	0
TR13	2	0	0	4	0	0	0	0	0	0	0	0	0	0	0	0	0	0	0	0	6	0
TR14	3	0	0	0	0	0	0	0	0	0	0	0	0	0	0	0	0	0	0	0	2	0
TR15	0	2	1	0	0	0	0	0	0	0	0	0	0	0	0	0	0	0	0	0	0	0
TR16	0	0	0	0	0	0	0	1	0	0	0	0	0	0	0	0	0	0	0	0	0	0
TR17	0	0	0	0	0	0	0	0	0	0	0	0	0	0	0	0	0	0	0	0	0	2
TR18	1	4	0	1	0	0	0	0	3	0	0	0	3	0	0	1	1	2	0	0	4	0
TR19	0	0	0	0	0	0	0	0	4	0	0	0	2	0	0	0	0	0	0	0	1	0
TR20	3	4	0	3	0	0	0	0	3	0	0	0	0	0	0	0	0	0	0	0	0	0
TR21	0	0	0	0	0	0	0	0	0	0	0	2	0	0	0	0	0	0	0	0	0	0
TR22	1	2	0	0	0	0	0	0	0	0	0	0	0	0	0	0	0	0	0	0	2	0
TR24	2	0	0	0	0	0	0	0	0	0	0	0	0	0	0	0	0	0	0	0	2	0
TR25	2	0	0	0	0	0	0	0	0	0	0	0	0	0	0	0	0	0	0	0	2	0
VE01	1	0	0	0	0	0	0	0	1	0	0	0	0	0	0	0	0	0	0	0	1	0
VE02	3	0	0	0	0	0	0	0	0	0	0	2	1	0	2	0	0	0	0	0	2	0
VE03	0	0	0	0	0	0	0	0	0	0	0	2	0	0	0	0	0	0	0	0	2	0
VE14	0	0	0	0	0	1	0	0	1	0	0	0	0	0	0	0	0	0	0	0	0	0
VE15	0	0	0	0	0	0	0	0	2	0	0	0	0	0	0	0	0	0	0	0	0	0
VE19	0	0	0	2	0	0	0	0	0	0	0	0	0	0	1	0	0	0	0	0	0	0
VE23	0	0	0	0	0	0	2	0	0	0	0	0	0	0	0	0	0	0	0	0	0	0
VM01	2	0	0	0	0	0	0	0	0	0	0	0	0	2	0	0	0	0	0	0	3	0
VM02	2	0	0	0	0	0	0	0	1	0	0	0	0	0	0	0	0	0	0	0	0	0
VM03	3	0	0	0	0	0	0	0	1	0	0	0	0	0	0	0	0	0	0	0	2	0
VM04	3	0	0	0	0	0	0	0	0	0	2	3	0	0	0	0	0	0	0	0	3	0
VM05	1	0	0	0	0	0	0	0	1	0	0	0	0	0	0	0	0	0	0	0	0	0
VM07	0	1	1	0	0	0	0	0	2	0	0	0	1	0	0	0	0	0	0	0	0	0
VM08	0	1	0	0	0	0	0	0	0	0	0	0	0	0	0	0	0	0	0	0	0	0
VM17	1	1	0	0	0	0	0	0	0	0	0	0	0	0	0	0	0	0	0	0	1	0
VM18	0	1	0	0	0	0	0	0	1	0	0	2	1	0	0	0	0	0	0	0	2	0
VM19	2	0	0	0	0	0	0	0	0	0	0	2	0	0	0	0	0	0	0	0	0	0

## Sheet: Traits
Sp	CTO	LTO	LCO	LTA	AEX	COM	ALT	PES
Amm_auri	15.493	128.138	43.15	18.085	86.229	6.603	6.279	18.327
Arr_coni	18.611	166.717	64.404	19.141	117.687	8.571	8.645	35.201
Col_minu	16.029	148.079	55.22	11.751	122.63	5.991	3.429	35.469
Col_talp	18.084	157.567	64.997	12.687	133.851	4.54	4.431	43.055
Cry_cine	32.4	305	64.45	49.95	237.5	5.2	5.4	541.05
Cry_soui	21.35	225	46.45	38.2	200	4.2	3.9	218.1
Cry_undu	34	220	56.6	48	160	6	5.8	564.4
Lep_rufa	27.369	240.331	89.2	22.76	187.331	6.209	5.079	119.269
Pat_caye	24.5	245	112.7	23.4	258	4.6	5.5	229
Pat_plum	23.1	340	141.6	23.1	316.47	4.3	5.1	178.8
Pat_subv	15.9	297.5	120.7	22.4	281.14	3.8	4.1	167.25
Sic_flav	16.51	145	54.41	13.53	123.51	6.07	7.71	21.8
Spo_ango	13.573	121.177	45.132	13.086	77.883	7.279	8.548	11.592
Spo_cast	11	100	37.5	13.8	91.33	4.6	5.7	7.8
Spo_cras	13.215	116.785	45.645	10.895	82.67	8.135	8.515	11.3
Spo_inte	12.31	104.21	37.19	5.57	76.55	8.04	8.89	12.2
Spo_minu	9.15	90	38.99	14.15	86.85	5	6.2	7.9
Spo_mura	26.38	125	48.48	11.37	90.5	7.63	8.11	14.75
Spo_nigr	9.39	111	45	20	94.3	6.04	5.84	9.8
Tin_gutt	22.6	120	61.8	37.2	180.26	5	5.3	352.1
Vol_jaca	13.044	102.207	39.099	11.022	74.359	8.929	6.806	9.236
Zen_auri	17.5	250	78.95	19	200	3.7	4	110.1
