# Supplementary material for: Livestock landscapes as ecological filters: Effects of the tree cover gradient on the taxonomic and functional diversity of granivorous birds in the Colombian Amazon
Source: PLoS One. 2026 Mar 20;21(3):e0345283. doi: 10.1371/journal.pone.0345283 (PMC13004383; doi:10.1371/journal.pone.0345283)
Supplement: S3 Data — (CSV) [file pone.0345283.s011.csv]

Mosaic	Quad	Cober	Richness	FRic	FEve	FDiv	FDis	RaoQ
BA	BA01	SO	2	0	0	0	1,42	2,26
BA	BA03	OP	1	0	0	0	0	0
BA	BA04	OP	1	0	0	0	0	0
BA	BA05	OP	1	0	0	0	0	0
BA	BA07	SO	7	0,22	0,58	0,84	1,75	3,9
BA	BA08	SO	3	0,08	0,71	0,82	2,38	5,71
BA	BA09	SO	3	0,09	0,63	0,77	1,98	4,2
BA	BA10	SC	3	0,03	0,8	0,88	1,09	1,25
BA	BA12	SC	10	0,75	0,81	0,67	2,24	5,62
BA	BA13	SC	2	0	0	0	0,75	0,63
BA	BA14	SO	5	0,13	0,91	0,65	1,91	4,27
BA	BA15	OP	2	0	0	0	1,73	3,38
BA	BA16	OP	5	0,19	0,8	0,7	1,82	3,48
BA	BA17	SO	4	0,03	0,58	0,59	1,5	3,23
BA	BA18	SC	7	0,35	0,81	0,85	1,93	4,47
BA	BA19	SC	1	0	0	0	0	0
ES	ES02	SC	1	0	0	0	0	0
ES	ES03	SC	1	0	0	0	0	0
ES	ES06	SC	2	0	0	0	2,04	4,15
ES	ES07	SC	2	0	0	0	2,13	4,55
ES	ES12	SC	1	0	0	0	0	0
ES	ES14	SC	2	0	0	0	0,81	0,68
PO	PO03	SO	6	0,64	0,79	0,7	2,95	9,01
PO	PO04	SC	1	0	0	0	0	0
PO	PO05	SC	3	0,06	0,94	0,85	2,33	5,5
PO	PO06	SC	1	0	0	0	0	0
PO	PO07	SO	2	0	0	0	1,73	3,38
PO	PO09	SO	3	0,05	0,51	0,77	2,15	5,52
PO	PO11	SO	6	0,26	0,87	0,67	2,29	5,7
PO	PO12	SO	1	0	0	0	0	0
PO	PO13	OP	5	0,36	0,67	0,89	2,26	5,45
PO	PO14	OP	5	0,12	0,52	0,54	1,39	2,62
PO	PO15	SO	4	0,12	0,85	0,69	2,1	5,16
PO	PO16	SC	1	0	0	0	0	0
PO	PO17	OP	3	0,01	0,74	0,81	2,47	6,25
PO	PO18	OP	4	0,02	0,69	0,82	0,86	0,8
PO	PO19	OP	3	0,16	0,5	0,83	2,89	8,61
PO	PO22	SC	3	0	0,7	0,85	1,01	1,09
PO	PO23	SO	8	0,25	0,87	0,8	2,13	4,78
PO	PO24	SO	6	0,13	0,7	0,75	2,03	4,96
PO	PO25	SO	3	0,03	0,59	0,65	1,8	4,37
SR	SR02	SO	1	0	0	0	0	0
SR	SR05	SC	1	0	0	0	0	0
SR	SR06	SO	2	0	0	0	2,29	5,91
SR	SR15	SC	2	0	0	0	1,47	2,42
SR	SR18	SC	1	0	0	0	0	0
SR	SR21	SC	1	0	0	0	0	0
TE	TE01	SC	1	0	0	0	0	0
TE	TE02	SC	1	0	0	0	0	0
TE	TE04	SC	1	0	0	0	0	0
TE	TE05	SC	4	0,04	0,79	0,75	1,38	2,19
TE	TE06	SC	5	0,03	0,79	0,75	1,07	1,31
TE	TE08	SC	2	0	0	0	2,57	7,46
TE	TE10	SC	1	0	0	0	0	0
TE	TE12	SC	1	0	0	0	0	0
TE	TE14	SC	2	0	0	0	0,8	0,64
TE	TE15	SC	2	0	0	0	0,45	0,27
TE	TE17	SO	3	0,14	0,92	0,72	2,07	4,43
TE	TE21	OP	3	0,04	0,66	0,63	1,36	2,16
TE	TE23	SO	2	0	0	0	1,53	2,44
TE	TE24	SO	1	0	0	0	0	0
TR	TR01	OP	2	0	0	0	1,08	1,17
TR	TR02	OP	2	0	0	0	0,84	0,71
TR	TR03	OP	3	0,02	0,79	0,61	1,12	1,45
TR	TR04	SO	1	0	0	0	0	0
TR	TR06	SO	1	0	0	0	0	0
TR	TR07	SO	2	0	0	0	0,75	0,63
TR	TR08	OP	2	0	0	0	0,84	0,71
TR	TR09	OP	4	0,1	0,82	0,58	1,98	4,61
TR	TR10	OP	2	0	0	0	0,81	0,68
TR	TR11	SO	1	0	0	0	0	0
TR	TR13	OP	3	0,02	0,75	0,83	1,5	2,5
TR	TR14	OP	2	0	0	0	0,81	0,68
TR	TR15	OP	2	0	0	0	1,59	2,84
TR	TR16	OP	1	0	0	0	0	0
TR	TR17	OP	1	0	0	0	0	0
TR	TR18	SO	9	0,29	0,69	0,83	1,9	4,46
TR	TR19	SO	3	0	0,75	0,83	2,54	6,61
TR	TR20	SO	4	0,17	0,83	0,78	2,04	4,4
TR	TR21	OP	1	0	0	0	0	0
TR	TR22	OP	3	0,02	0,95	0,9	1,12	1,27
TR	TR24	OP	2	0	0	0	0,84	0,71
TR	TR25	OP	2	0	0	0	0,84	0,71
VE	VE01	OP	3	0,01	0,56	0,74	2,25	5,71
VE	VE02	OP	5	0	0,84	0,87	0,97	0,96
VE	VE03	SO	2	0	0	0	1,1	1,21
VE	VE14	SC	2	0	0	0	1,47	2,16
VE	VE15	SC	1	0	0	0	0	0
VE	VE19	SC	2	0	0	0	1,58	2,81
VE	VE23	SC	1	0	0	0	0	0
VM	VM01	SO	3	0,03	0,93	0,82	1,17	1,52
VM	VM02	SO	2	0	0	0	1,93	4,19
VM	VM03	SO	3	0,01	0,47	0,61	1,52	3,7
VM	VM04	OP	4	0,02	0,51	0,64	1,82	4,85
VM	VM05	SO	2	0	0	0	2,17	4,72
VM	VM07	SO	4	0,2	0,82	0,8	2,4	5,79
VM	VM08	SO	1	0	0	0	0	0
VM	VM17	OP	3	0,02	0,9	0,87	1,13	1,3
VM	VM18	OP	5	0,12	0,74	0,66	1,62	3,65
VM	VM19	OP	2	0	0	0	0,6	0,36
